# Supplementary material for: Examining Predictors of Psychological Distress Among Youth Engaging with Jigsaw for a Brief Intervention
Source: Child Psychiatry Hum Dev. 2022 Sep 28;55(3):731–43. doi: 10.1007/s10578-022-01436-2 (PMC11061019; doi:10.1007/s10578-022-01436-2)
Supplement: Supplementary file 1 — Supplementary file1 (XLSX 17 kb) [file 10578_2022_1436_MOESM1_ESM.xlsx]

## Sheet: Table S1
Table S1
Presenting Issues and Prevalence
Presenting Issue	Prevalence (% cases in the sample)
Anxiety	5124 (53%)
Low Mood	3840 (39.7%)
Stress	2879 (29.8%)
Sleep Changes	2387 (24.7%)
Anger	1930 (20%)
Family Problems	1723 (17.8%)
Isolating from Others/Withdrawal	1709 (17.7%)
Self-criticism	1702 (17.6%)
Low Self-esteem	1650 (17.1%)
Panic Attacks	1297 (13.4%)
Parent/Guardian/Youth Conflict	1252 (12.9%)
Bullied	1162 (12%)
Low Energy	1122 (11.6%)
Poor Concentration	1115 (11.5%)
Unpleasant Thoughts	1108 (11.5%)
Lack of Interest	1106 (11.4%)
Thoughts of Hurting Self	1087 (11.2%)
Easily Irritated	1020 (10.5%)
Recurring Thoughts	943 (9.7%)
Frustration	936 (9.7%)
Suicidal Thoughts/Gestures	840 (8.7%)
Mood Swings	790 (8.2%)
Arguing	759 (7.8%)
Trouble Making/Keeping Friends	728 (7.5%)
Grief/Bereavement	701 (7.2%)
Excessive Crying	671 (6.9%)
Academic Problems	666 (6.9%)
Marital/Relationship Problems	657 (6.8%)
Relationship - Peers	654 (6.8%)
Shyness	642 (6.6%)
School Avoidance	638 (6.6%)
Heart Racing	600 (6.2%)
Appetite Changes/Issues	578 (6%)
Feeling Hopeless	570 (5.9%)
Lack of Social Support	513 (5.3%)
Feeling Ignored or Abandoned	509 (5.3%)
Self-injurious Behaviour	471 (4.9%)
Feeling Worthless	458 (4.7%)
Behaviour Problems	455 (4.7%)
Feeling Guilty or Shameful	454 (4.7%)
Loneliness	431 (4.5%)
Use of Alcohol	407 (4.2%)
Parent/Guardian Mental Illness	377 (3.9%)
Parent/Guardian Substance Abuse	374 (3.9%)
Perfectionistic	366 (3.8%)
Use of Drugs	356 (3.7%)
Experienced Trauma	353 (3.6%)
Chest Pain or Heaviness	313 (3.2%)
Nausea	298 (3.1%)
Aggressiveness	288 (3%)
Transition Problems	270 (2.8%)
Thoughts Racing	264 (2.7%)
Acute Family Crisis	252 (2.6%)
Lack of Family Social Support	233 (2.4%)
Confusion	229 (2.4%)
Health Problems	225 (2.3%)
Lack of Social/Recreational Outlets	214 (2.2%)
Weight Problems	197 (2%)
Lack of Supportive Adults	180 (1.9%)
Unemployed Young Adult	178 (1.8%)
Bad Dreams/Nightmares	177 (1.8%)
Suspicious or Mistrustful	176 (1.8%)
Dizzy/Lightheaded	174 (1.8%)
Emotional Abuse	172 (1.8%)
Eating Difficulties	170 (1.8%)
Negative Peer Involvement	159 (1.6%)
Impulsiveness	150 (1.6%)
Feeling Detached from Self	147 (1.5%)
Family Financial Problems	123 (1.3%)
Family Violence	122 (1.3%)
Pain	116 (1.2%)
Physical Abuse	116 (1.2%)
Over-dependence on Adults	112 (1.2%)
Learning Disability	113 (1.2%)
Procrastination	113 (1.2%)
Bullying	112 (1.2%)
Obsessions/Compulsions	112 (1.2%)
Risk-taking	110 (1.1%)
Sexual Identity Issues	105 (1.1%)
Suicide Attempt	101 (1%)
Physical Discomfort/Sickness*	98 (1%)
Chronic Health Conditions	99 (1%)
Sibling Problems*	96 (0.99%)
Chills/hot flashes	92 (0.95%)
Daydreaming	90 (0.93%)
Tingling/numbness	89 (0.92%)
Early School Leaver	88 (0.91%)
Fears or phobias	87 (0.90%)
Physical disabilities/limitations	84 (0.87%)
Non-compliance	83 (0.86%)
Lying	81 (0.84%)
Memory problems	74 (0.77%)
Romantic Relationship Problems*	72 (0.74%)
Can't hold onto an idea	72 (0.74%)
Sexual abuse	70 (0.72%)
Feeling Under Pressure*	68 (0.70%)
Violence in the community	65 (0.67%)
Criminal activity	64 (0.66%)
Sexual victimisation	61 (0.63%)
Thoughts of hurting others	59 (0.61%)
Fear of dying	58 (0.60%)
Parent/Guardian unemployed	57 (0.59%)
Difficult/Distant Relationship with Parent*	56 (0.58%)
Disorganisation	56 (0.58%)
Lack of caregiver monitoring	54 (0.56%)
Unsafe neighbourhood	51 (0.53%)
Feeling "hyper"	51 (0.53%)
Sexual behaviour	49 (0.51%)
Unusual rituals or habits	49 (0.51%)
Fear of going "crazy"	47 (0.49%)
Losing track of time	41 (0.42%)
Homeless	39 (0.40%)
Property destruction	38 (0.39%)
School expulsion	36 (0.37%)
Disintegrated community	35 (0.36%)
Partner abuse	35 (0.36%)
Delusions/hallucinations	34 (0.35%)
Family poverty	33 (0.34%)
Stealing	33 (0.34%)
Runaway	32 (0.33%)
Neglect	29 (0.30%)
Blackouts	26 (0.27%)
Legal problems	24 (0.25%)
Pregnancy	18 (0.19%)
Speech problems	15 (0.16%)
Excessive spending/gambling	13 (0.13%)
Obesity	8 (0.08%)
Frequent injuries	8 (0.08%)
Fire-setting	2 (0.02%)
*Items generated from Clinician open-ended presenting issues

## Sheet: Table S2
Table S2
Correlation matrix for all factors
	Feeling Anxious	Self-harm & Suicidality	Acting Out	Problems with Family	Feeling Depressed/ Withdrawing	Risky Behaviours	Problems with Peers	Negative Thoughts	Self-critical	Physical Health	School Problems	Trauma	Lack of Support Structures
Feeling Anxious	1
Self-harm & Suicidality	.151***	1
Acting Out	-.105**	.386**	1
Problems with Family	.030**	.410**	.554**	1
Feeling Depressed/Withdrawing	.417**	.675**	.322**	.424**	1
Risky Behaviours	.025*	.599**	.683**	.566**	.445**	1
Problems with Peers	.301**	.550**	.222**	.212**	.637**	.302**	1
Negative Thoughts	.585**	.510**	.323**	.273**	.712**	.476**	.602**	1
Self-criticism	.492**	.610**	.238**	.300**	.807**	.453**	.798**	.816**	1
Physical Health and Eating	.481**	.536**	.199**	.383**	.692**	.330**	.445**	.581**	.611**	1
School Problems	.274**	.432**	.655**	.383**	.717**	.530**	.489**	.678**	.597**	.420**	1
Trauma	.252**	.546**	.462**	.734**	.654**	.637**	.412**	.722**	.568**	.498**	.567**	1
Lack of Support Structures	.179**	.495**	.426**	.723**	.688**	.606**	.669**	.494**	.660**	.527**	.462**	.690**	1
*** p < .001 ** p < .01. * p < .05.
